# Supplementary material for: Dynamic colour change and the confusion effect against predation
Source: Sci Rep. 2019 Jan 22;9:274. doi: 10.1038/s41598-018-36541-7 (PMC6342951; doi:10.1038/s41598-018-36541-7)
Supplement: Supplementary file 7 — Dataset 1 [file 41598_2018_36541_MOESM7_ESM.csv]

Tracking_error	Group_no	Subject_ID	Stimuli_type
11.21933684	1	1	Background_matching
14.55169857	1	1	Background_matching
19.88595731	1	1	Background_matching
23.2167448	1	1	Background_matching
26.29833403	1	1	Background_matching
29.555933	1	1	Background_matching
32.38689878	1	1	Background_matching
35.70212918	1	1	Background_matching
37.94389297	1	1	Background_matching
40.17421565	1	1	Background_matching
43.4132508	1	1	Background_matching
46.72266358	1	1	Background_matching
44.7341273	1	1	Background_matching
44.15304607	1	1	Background_matching
43.05792545	1	1	Background_matching
40.69868143	1	1	Background_matching
41.82812782	1	1	Background_matching
45.13700113	1	1	Background_matching
47.56512301	1	1	Background_matching
48.62231547	1	1	Background_matching
50.10401904	1	1	Background_matching
50.87902409	1	1	Background_matching
52.90850656	1	1	Background_matching
55.54982566	1	1	Background_matching
56.94881675	1	1	Background_matching
55.58407039	1	1	Background_matching
54.04278527	1	1	Background_matching
51.64730208	1	1	Background_matching
43.41806254	1	1	Background_matching
35.04643685	1	1	Background_matching
33.08339956	1	1	Background_matching
32.29106485	1	1	Background_matching
32.06587116	1	1	Background_matching
37.04592211	1	1	Background_matching
41.92288571	1	1	Background_matching
43.92035274	1	1	Background_matching
46.33467547	1	1	Background_matching
50.36941334	1	1	Background_matching
54.6532194	1	1	Background_matching
58.3922044	1	1	Background_matching
57.96443314	1	1	Background_matching
56.98213874	1	1	Background_matching
54.97665057	1	1	Background_matching
55.89266321	1	1	Background_matching
57.5703898	1	1	Background_matching
57.45839823	1	1	Background_matching
57.38353039	1	1	Background_matching
54.50408254	1	1	Background_matching
49.19832423	1	1	Background_matching
41.1964263	1	1	Background_matching
36.49722244	1	1	Background_matching
38.71598292	1	1	Background_matching
39.93665817	1	1	Background_matching
41.30424197	1	1	Background_matching
42.96314396	1	1	Background_matching
45.63629302	1	1	Background_matching
48.66481597	1	1	Background_matching
50.47770128	1	1	Background_matching
49.59821863	1	1	Background_matching
50.83733478	1	1	Background_matching
51.698755	1	1	Background_matching
51.96048197	1	1	Background_matching
54.63374387	1	1	Background_matching
55.38495645	1	1	Background_matching
51.59847606	1	1	Background_matching
52.0464037	1	1	Background_matching
52.74488669	1	1	Background_matching
50.18747889	1	1	Background_matching
47.16770866	1	1	Background_matching
43.23094944	1	1	Background_matching
40.114891	1	1	Background_matching
38.81698647	1	1	Background_matching
36.60090748	1	1	Background_matching
33.07526161	1	1	Background_matching
28.46720089	1	1	Background_matching
20.8024441	1	1	Background_matching
13.69615373	1	1	Background_matching
17.95836949	1	1	Background_matching
21.96655903	1	1	Background_matching
25.01878837	1	1	Background_matching
28.13930164	1	1	Background_matching
30.99309415	1	1	Background_matching
32.56266735	1	1	Background_matching
34.04148882	1	1	Background_matching
34.41592481	1	1	Background_matching
28.19980921	1	1	Background_matching
18.46682145	1	1	Background_matching
14.30173855	1	1	Background_matching
13.3766313	1	1	Background_matching
12.29107678	1	1	Background_matching
8.56199353	1	1	Background_matching
6.682461092	1	1	Background_matching
6.15049154	1	1	Background_matching
7.547909483	1	1	Background_matching
5.931090906	1	1	Background_matching
5.330538264	1	1	Background_matching
8.282948345	1	1	Background_matching
11.30520985	1	1	Background_matching
11.75135936	1	1	Background_matching
14.04549204	1	1	Background_matching
16.98091975	1	1	Background_matching
20.31339903	1	1	Background_matching
23.33807597	1	1	Background_matching
23.94319165	1	1	Background_matching
24.99481175	1	1	Background_matching
22.84373594	1	1	Background_matching
23.84165006	1	1	Background_matching
27.08542164	1	1	Background_matching
28.04750339	1	1	Background_matching
30.22541579	1	1	Background_matching
32.55333741	1	1	Background_matching
33.34509312	1	1	Background_matching
34.22773811	1	1	Background_matching
30.58153923	1	1	Background_matching
24.12723523	1	1	Background_matching
16.54544034	1	1	Background_matching
11.87600986	1	1	Background_matching
12.91559826	1	1	Background_matching
16.73586085	1	1	Background_matching
22.96476713	1	1	Background_matching
29.4256958	1	1	Background_matching
37.06470805	1	1	Background_matching
43.56439247	1	1	Background_matching
49.3791587	1	1	Background_matching
54.07613389	1	1	Background_matching
60.26608491	1	1	Background_matching
65.29353197	1	1	Background_matching
70.01689974	1	1	Background_matching
73.25519107	1	1	Background_matching
76.5883429	1	1	Background_matching
79.92154115	1	1	Background_matching
83.22786036	1	1	Background_matching
70.71569845	1	1	Background_matching
51.38357882	1	1	Background_matching
36.03811199	1	1	Background_matching
28.53458818	1	1	Background_matching
27.81028889	1	1	Background_matching
28.09061329	1	1	Background_matching
28.55670385	1	1	Background_matching
25.6094172	1	1	Background_matching
24.6268543	1	1	Background_matching
25.7608572	1	1	Background_matching
28.74220029	1	1	Background_matching
32.44483713	1	1	Background_matching
37.06668063	1	1	Background_matching
41.85418806	1	1	Background_matching
42.0055442	1	1	Background_matching
43.37503226	1	1	Background_matching
46.82261096	1	1	Background_matching
46.54747961	1	1	Background_matching
38.15082397	1	1	Background_matching
28.966256	1	1	Background_matching
21.12810682	1	1	Background_matching
12.77441398	1	1	Background_matching
8.664590349	1	1	Background_matching
7.119840114	1	1	Background_matching
7.58149269	1	1	Background_matching
10.80370422	1	1	Background_matching
11.70141672	1	1	Background_matching
16.53001411	1	1	Background_matching
20.93843802	1	1	Background_matching
24.85934575	1	1	Background_matching
28.22752021	1	1	Background_matching
30.19288555	1	1	Background_matching
33.28997918	1	1	Background_matching
32.87308665	1	1	Background_matching
30.45212208	1	1	Background_matching
26.55899219	1	1	Background_matching
24.29570131	1	1	Background_matching
28.16299479	1	1	Background_matching
34.8938784	1	1	Background_matching
37.60516219	1	1	Background_matching
38.09997203	1	1	Background_matching
36.39335045	1	1	Background_matching
36.69916302	1	1	Background_matching
39.93656704	1	1	Background_matching
43.34835035	1	1	Background_matching
46.56168948	1	1	Background_matching
46.96313701	1	1	Background_matching
47.38491259	1	1	Background_matching
49.53874372	1	1	Background_matching
51.78398989	1	1	Background_matching
55.02050183	1	1	Background_matching
55.09064989	1	1	Background_matching
55.94117755	1	1	Background_matching
53.73287557	1	1	Background_matching
53.88065086	1	1	Background_matching
51.33268678	1	1	Background_matching
46.1648146	1	1	Background_matching
39.28300081	1	1	Background_matching
35.40118273	1	1	Background_matching
29.01632331	1	1	Background_matching
25.37344702	1	1	Background_matching
20.22295859	1	1	Background_matching
19.85599329	1	1	Background_matching
27.13444751	1	1	Background_matching
30.46735195	1	1	Background_matching
33.66693335	1	1	Background_matching
36.74853386	1	1	Background_matching
38.25637513	1	1	Background_matching
40.4037799	1	1	Background_matching
36.70175863	1	1	Background_matching
30.98756619	1	1	Background_matching
28.51901009	1	1	Background_matching
28.62646378	1	1	Background_matching
30.13961261	1	1	Background_matching
33.46006622	1	1	Background_matching
35.22836868	1	1	Background_matching
37.46108869	1	1	Background_matching
38.758292	1	1	Background_matching
36.68359516	1	1	Background_matching
34.88692167	1	1	Background_matching
35.78551929	1	1	Background_matching
37.28495733	1	1	Background_matching
39.65468346	1	1	Background_matching
38.10076897	1	1	Background_matching
35.94912343	1	1	Background_matching
33.05006957	1	1	Background_matching
30.63240441	1	1	Background_matching
32.18248158	1	1	Background_matching
32.70899375	1	1	Background_matching
34.18788782	1	1	Background_matching
35.82160865	1	1	Background_matching
37.95357579	1	1	Background_matching
40.19438413	1	1	Background_matching
41.75310361	1	1	Background_matching
42.46434532	1	1	Background_matching
44.24694085	1	1	Background_matching
46.32940216	1	1	Background_matching
46.33196673	1	1	Background_matching
46.69802363	1	1	Background_matching
46.18038214	1	1	Background_matching
48.91732802	1	1	Background_matching
50.87851498	1	1	Background_matching
51.13322707	1	1	Background_matching
50.72779866	1	1	Background_matching
44.10443095	1	1	Background_matching
39.57237359	1	1	Background_matching
38.43324518	1	1	Background_matching
35.88126427	1	1	Background_matching
34.55731064	1	1	Background_matching
32.45647196	1	1	Background_matching
33.27613291	1	1	Background_matching
37.03860792	1	1	Background_matching
39.16696884	1	1	Background_matching
40.68492307	1	1	Background_matching
42.5228386	1	1	Background_matching
44.45980277	1	1	Background_matching
45.27743457	1	1	Background_matching
47.56858266	1	1	Background_matching
12.40127195	6	1	Background_matching
14.24864668	6	1	Background_matching
15.04764994	6	1	Background_matching
18.09186193	6	1	Background_matching
20.01767792	6	1	Background_matching
22.42408769	6	1	Background_matching
24.37000808	6	1	Background_matching
26.05147321	6	1	Background_matching
28.16118492	6	1	Background_matching
31.56584219	6	1	Background_matching
33.58739444	6	1	Background_matching
36.79592848	6	1	Background_matching
40.11767953	6	1	Background_matching
44.2274266	6	1	Background_matching
47.34485502	6	1	Background_matching
49.00943549	6	1	Background_matching
49.17979285	6	1	Background_matching
51.98658808	6	1	Background_matching
53.82971514	6	1	Background_matching
55.26284382	6	1	Background_matching
58.21721716	6	1	Background_matching
58.40774499	6	1	Background_matching
58.0434476	6	1	Background_matching
59.17373156	6	1	Background_matching
62.21879327	6	1	Background_matching
65.47554726	6	1	Background_matching
66.44597237	6	1	Background_matching
64.99088289	6	1	Background_matching
64.63689122	6	1	Background_matching
61.15273314	6	1	Background_matching
59.66804324	6	1	Background_matching
58.10990576	6	1	Background_matching
54.50846912	6	1	Background_matching
51.42225746	6	1	Background_matching
49.05985557	6	1	Background_matching
44.94451985	6	1	Background_matching
39.90717902	6	1	Background_matching
32.12537402	6	1	Background_matching
25.24024598	6	1	Background_matching
18.69672522	6	1	Background_matching
15.58610337	6	1	Background_matching
16.98149174	6	1	Background_matching
15.05545761	6	1	Background_matching
7.881898138	6	1	Background_matching
5.321992326	6	1	Background_matching
18.61574322	6	1	Background_matching
29.84999151	6	1	Background_matching
40.24353418	6	1	Background_matching
45.39111552	6	1	Background_matching
49.7150796	6	1	Background_matching
52.56481174	6	1	Background_matching
55.46858548	6	1	Background_matching
58.1801773	6	1	Background_matching
61.51331865	6	1	Background_matching
64.8038541	6	1	Background_matching
67.42524667	6	1	Background_matching
66.61604703	6	1	Background_matching
67.03624943	6	1	Background_matching
68.47898394	6	1	Background_matching
66.37535463	6	1	Background_matching
65.39098288	6	1	Background_matching
64.51744087	6	1	Background_matching
67.83322591	6	1	Background_matching
70.4097311	6	1	Background_matching
70.56238697	6	1	Background_matching
69.98725615	6	1	Background_matching
71.58527759	6	1	Background_matching
72.26618054	6	1	Background_matching
75.44608087	6	1	Background_matching
78.06239652	6	1	Background_matching
79.60431758	6	1	Background_matching
82.82304703	6	1	Background_matching
82.65603991	6	1	Background_matching
82.35370086	6	1	Background_matching
83.68766982	6	1	Background_matching
77.10280467	6	1	Background_matching
74.1010413	6	1	Background_matching
76.44183928	6	1	Background_matching
76.64196311	6	1	Background_matching
76.3611525	6	1	Background_matching
72.3069233	6	1	Background_matching
66.70300549	6	1	Background_matching
64.67768741	6	1	Background_matching
65.66811299	6	1	Background_matching
68.11728546	6	1	Background_matching
69.61709998	6	1	Background_matching
68.21762125	6	1	Background_matching
63.03462238	6	1	Background_matching
57.93809553	6	1	Background_matching
51.52685912	6	1	Background_matching
48.81106051	6	1	Background_matching
47.63802074	6	1	Background_matching
49.06124838	6	1	Background_matching
52.25882097	6	1	Background_matching
55.57437403	6	1	Background_matching
57.12511461	6	1	Background_matching
57.52393084	6	1	Background_matching
54.44420291	6	1	Background_matching
52.51334334	6	1	Background_matching
50.3137369	6	1	Background_matching
52.65716486	6	1	Background_matching
54.12230359	6	1	Background_matching
55.13390992	6	1	Background_matching
55.26583221	6	1	Background_matching
53.06618396	6	1	Background_matching
51.6835424	6	1	Background_matching
50.93660232	6	1	Background_matching
51.92579816	6	1	Background_matching
49.25995197	6	1	Background_matching
49.23867613	6	1	Background_matching
47.98763329	6	1	Background_matching
47.75002217	6	1	Background_matching
46.89029775	6	1	Background_matching
45.33662175	6	1	Background_matching
44.4867817	6	1	Background_matching
42.8609198	6	1	Background_matching
43.27173721	6	1	Background_matching
43.14702611	6	1	Background_matching
43.40330236	6	1	Background_matching
43.36923937	6	1	Background_matching
42.08957174	6	1	Background_matching
39.45318664	6	1	Background_matching
37.52454986	6	1	Background_matching
29.51946406	6	1	Background_matching
23.40605549	6	1	Background_matching
18.79586536	6	1	Background_matching
15.26093748	6	1	Background_matching
11.81806528	6	1	Background_matching
7.967422497	6	1	Background_matching
7.485014903	6	1	Background_matching
8.348919454	6	1	Background_matching
11.48889118	6	1	Background_matching
10.61280134	6	1	Background_matching
9.398188375	6	1	Background_matching
7.610091915	6	1	Background_matching
10.04504127	6	1	Background_matching
11.62399956	6	1	Background_matching
13.84023758	6	1	Background_matching
13.60706788	6	1	Background_matching
16.15686754	6	1	Background_matching
23.11259932	6	1	Background_matching
27.13477584	6	1	Background_matching
30.96270392	6	1	Background_matching
33.93759807	6	1	Background_matching
35.92838369	6	1	Background_matching
35.24775667	6	1	Background_matching
38.22264226	6	1	Background_matching
38.63503261	6	1	Background_matching
39.22109005	6	1	Background_matching
38.8123415	6	1	Background_matching
36.4620845	6	1	Background_matching
34.3205805	6	1	Background_matching
29.56140721	6	1	Background_matching
20.29924434	6	1	Background_matching
10.53451868	6	1	Background_matching
7.305828414	6	1	Background_matching
6.043327631	6	1	Background_matching
2.746515168	6	1	Background_matching
4.891934098	6	1	Background_matching
9.247193845	6	1	Background_matching
12.53664819	6	1	Background_matching
15.64032351	6	1	Background_matching
18.82270314	6	1	Background_matching
20.88213087	6	1	Background_matching
22.63207865	6	1	Background_matching
25.71290984	6	1	Background_matching
28.56901299	6	1	Background_matching
29.15988686	6	1	Background_matching
28.14289445	6	1	Background_matching
26.78095786	6	1	Background_matching
26.80226584	6	1	Background_matching
25.47635614	6	1	Background_matching
23.35342506	6	1	Background_matching
27.99554832	6	1	Background_matching
39.70005581	6	1	Background_matching
45.77453268	6	1	Background_matching
46.40517005	6	1	Background_matching
46.58433963	6	1	Background_matching
43.72004802	6	1	Background_matching
41.09159118	6	1	Background_matching
37.47491252	6	1	Background_matching
31.88368392	6	1	Background_matching
22.68975657	6	1	Background_matching
10.21835596	6	1	Background_matching
4.335246447	6	1	Background_matching
1.121965891	6	1	Background_matching
3.408248707	6	1	Background_matching
4.462252662	6	1	Background_matching
5.651606901	6	1	Background_matching
7.57157045	6	1	Background_matching
9.515497833	6	1	Background_matching
11.32908931	6	1	Background_matching
14.59374544	6	1	Background_matching
17.39395756	6	1	Background_matching
19.71288246	6	1	Background_matching
22.48516041	6	1	Background_matching
24.94304091	6	1	Background_matching
26.77325871	6	1	Background_matching
28.57241331	6	1	Background_matching
28.73800438	6	1	Background_matching
28.10029811	6	1	Background_matching
30.96333512	6	1	Background_matching
33.71830634	6	1	Background_matching
36.05554683	6	1	Background_matching
38.87004704	6	1	Background_matching
42.76646574	6	1	Background_matching
45.309982	6	1	Background_matching
48.21651632	6	1	Background_matching
47.058591	6	1	Background_matching
44.14167508	6	1	Background_matching
45.27332333	6	1	Background_matching
47.7829971	6	1	Background_matching
51.10818553	6	1	Background_matching
54.34699465	6	1	Background_matching
57.6394298	6	1	Background_matching
60.96922036	6	1	Background_matching
63.99560838	6	1	Background_matching
65.4147027	6	1	Background_matching
66.91290472	6	1	Background_matching
65.93952136	6	1	Background_matching
66.20251162	6	1	Background_matching
63.49416784	6	1	Background_matching
64.0112279	6	1	Background_matching
62.78310624	6	1	Background_matching
64.35778003	6	1	Background_matching
63.95519478	6	1	Background_matching
63.03147528	6	1	Background_matching
59.25379727	6	1	Background_matching
55.08054633	6	1	Background_matching
50.97520254	6	1	Background_matching
46.42673836	6	1	Background_matching
40.41246029	6	1	Background_matching
35.60690948	6	1	Background_matching
34.22287128	6	1	Background_matching
36.64988041	6	1	Background_matching
39.32131173	6	1	Background_matching
42.61489754	6	1	Background_matching
45.77057921	6	1	Background_matching
48.8368896	6	1	Background_matching
52.08153618	6	1	Background_matching
55.24071687	6	1	Background_matching
59.00875874	6	1	Background_matching
66.84105409	6	1	Background_matching
72.69152651	6	1	Background_matching
75.683699	6	1	Background_matching
76.35664016	6	1	Background_matching
81.03687319	6	1	Background_matching
85.49779876	6	1	Background_matching
89.22067262	6	1	Background_matching
91.87588265	6	1	Background_matching
24.01875584	12	1	Background_matching
24.38369975	12	1	Background_matching
23.86028168	12	1	Background_matching
23.22869188	12	1	Background_matching
21.4590836	12	1	Background_matching
22.0176345	12	1	Background_matching
23.90181397	12	1	Background_matching
27.16599283	12	1	Background_matching
28.24638441	12	1	Background_matching
29.14412355	12	1	Background_matching
27.54981694	12	1	Background_matching
24.97392463	12	1	Background_matching
21.13663271	12	1	Background_matching
16.15679638	12	1	Background_matching
12.8295163	12	1	Background_matching
16.38596576	12	1	Background_matching
19.70004394	12	1	Background_matching
23.02711459	12	1	Background_matching
26.26402412	12	1	Background_matching
28.86561486	12	1	Background_matching
31.00561897	12	1	Background_matching
32.75892528	12	1	Background_matching
32.38981002	12	1	Background_matching
31.09021609	12	1	Background_matching
29.87844093	12	1	Background_matching
29.2389181	12	1	Background_matching
30.51075281	12	1	Background_matching
33.36605395	12	1	Background_matching
34.46851976	12	1	Background_matching
36.14941946	12	1	Background_matching
38.97531802	12	1	Background_matching
41.3323221	12	1	Background_matching
42.46254317	12	1	Background_matching
43.98397029	12	1	Background_matching
44.2161737	12	1	Background_matching
44.81983082	12	1	Background_matching
45.97056083	12	1	Background_matching
48.85565155	12	1	Background_matching
50.60875844	12	1	Background_matching
51.59024194	12	1	Background_matching
51.93035462	12	1	Background_matching
49.75768034	12	1	Background_matching
49.24355019	12	1	Background_matching
45.35607705	12	1	Background_matching
43.89004578	12	1	Background_matching
47.20313574	12	1	Background_matching
50.16838525	12	1	Background_matching
53.46896196	12	1	Background_matching
56.78639735	12	1	Background_matching
58.6252507	12	1	Background_matching
61.69724688	12	1	Background_matching
61.30912676	12	1	Background_matching
53.85783893	12	1	Background_matching
45.21823243	12	1	Background_matching
32.82443495	12	1	Background_matching
25.70088846	12	1	Background_matching
23.03156697	12	1	Background_matching
24.14339748	12	1	Background_matching
24.73766963	12	1	Background_matching
25.14492826	12	1	Background_matching
26.90994369	12	1	Background_matching
31.77959476	12	1	Background_matching
33.9710739	12	1	Background_matching
35.78295863	12	1	Background_matching
35.48213828	12	1	Background_matching
34.69235378	12	1	Background_matching
36.74074563	12	1	Background_matching
39.75959226	12	1	Background_matching
38.30928507	12	1	Background_matching
35.99484306	12	1	Background_matching
33.29151106	12	1	Background_matching
35.32331201	12	1	Background_matching
39.63140577	12	1	Background_matching
43.22314007	12	1	Background_matching
45.3784147	12	1	Background_matching
46.51795875	12	1	Background_matching
43.97604812	12	1	Background_matching
41.21408795	12	1	Background_matching
42.0020538	12	1	Background_matching
43.14567958	12	1	Background_matching
36.47721544	12	1	Background_matching
34.31332338	12	1	Background_matching
34.76622305	12	1	Background_matching
35.54103575	12	1	Background_matching
33.44013298	12	1	Background_matching
28.29992311	12	1	Background_matching
16.47126927	12	1	Background_matching
2.295504269	12	1	Background_matching
6.36357506	12	1	Background_matching
9.220260137	12	1	Background_matching
11.87228205	12	1	Background_matching
13.56939068	12	1	Background_matching
16.02482196	12	1	Background_matching
19.33359485	12	1	Background_matching
22.66689401	12	1	Background_matching
25.8620944	12	1	Background_matching
29.07307359	12	1	Background_matching
32.4062208	12	1	Background_matching
35.39864665	12	1	Background_matching
37.41387943	12	1	Background_matching
39.85067117	12	1	Background_matching
41.98775025	12	1	Background_matching
40.0534605	12	1	Background_matching
37.38979049	12	1	Background_matching
31.60671386	12	1	Background_matching
28.88584462	12	1	Background_matching
28.90388173	12	1	Background_matching
26.4616542	12	1	Background_matching
27.32309138	12	1	Background_matching
29.67584615	12	1	Background_matching
37.00109943	12	1	Background_matching
47.72812608	12	1	Background_matching
53.85568847	12	1	Background_matching
56.67613513	12	1	Background_matching
59.6596563	12	1	Background_matching
63.21431095	12	1	Background_matching
64.66545649	12	1	Background_matching
64.83070965	12	1	Background_matching
63.47133642	12	1	Background_matching
58.16517614	12	1	Background_matching
50.23700877	12	1	Background_matching
48.56428452	12	1	Background_matching
48.8746516	12	1	Background_matching
52.13254338	12	1	Background_matching
55.10256812	12	1	Background_matching
57.07481924	12	1	Background_matching
56.89570484	12	1	Background_matching
54.41726942	12	1	Background_matching
50.53314652	12	1	Background_matching
52.81407795	12	1	Background_matching
55.25333255	12	1	Background_matching
52.23029285	12	1	Background_matching
46.98204872	12	1	Background_matching
43.3063882	12	1	Background_matching
40.85246615	12	1	Background_matching
39.09240297	12	1	Background_matching
35.56037046	12	1	Background_matching
28.89488987	12	1	Background_matching
24.90860487	12	1	Background_matching
24.36941223	12	1	Background_matching
25.2435548	12	1	Background_matching
27.97112691	12	1	Background_matching
31.10460698	12	1	Background_matching
34.36230726	12	1	Background_matching
36.11875047	12	1	Background_matching
37.30016977	12	1	Background_matching
36.10341735	12	1	Background_matching
33.11868237	12	1	Background_matching
27.10090941	12	1	Background_matching
22.89647173	12	1	Background_matching
17.36756253	12	1	Background_matching
15.50351896	12	1	Background_matching
12.64582963	12	1	Background_matching
14.24478397	12	1	Background_matching
17.8105436	12	1	Background_matching
22.50113794	12	1	Background_matching
27.16114123	12	1	Background_matching
33.21253777	12	1	Background_matching
36.25040107	12	1	Background_matching
39.8772968	12	1	Background_matching
41.67646666	12	1	Background_matching
42.745944	12	1	Background_matching
41.81556044	12	1	Background_matching
38.5082917	12	1	Background_matching
34.67227964	12	1	Background_matching
29.9273586	12	1	Background_matching
24.65564473	12	1	Background_matching
21.81484783	12	1	Background_matching
17.34283918	12	1	Background_matching
14.36101243	12	1	Background_matching
14.1683224	12	1	Background_matching
16.5183088	12	1	Background_matching
22.10286279	12	1	Background_matching
23.62884836	12	1	Background_matching
27.71765871	12	1	Background_matching
31.2902581	12	1	Background_matching
34.88781093	12	1	Background_matching
38.52766861	12	1	Background_matching
41.20479694	12	1	Background_matching
43.61906531	12	1	Background_matching
46.94465712	12	1	Background_matching
46.39153958	12	1	Background_matching
43.33018948	12	1	Background_matching
39.97394368	12	1	Background_matching
38.55982001	12	1	Background_matching
37.76785974	12	1	Background_matching
36.73268065	12	1	Background_matching
32.3024515	12	1	Background_matching
28.75855003	12	1	Background_matching
25.85112354	12	1	Background_matching
24.76879267	12	1	Background_matching
23.63787483	12	1	Background_matching
21.06794552	12	1	Background_matching
19.11252694	12	1	Background_matching
20.77958974	12	1	Background_matching
22.63483828	12	1	Background_matching
23.50731092	12	1	Background_matching
25.5325615	12	1	Background_matching
27.5556297	12	1	Background_matching
29.81489649	12	1	Background_matching
33.02743199	12	1	Background_matching
35.52624445	12	1	Background_matching
38.77874698	12	1	Background_matching
41.45930507	12	1	Background_matching
44.76913936	12	1	Background_matching
46.86651306	12	1	Background_matching
46.10999289	12	1	Background_matching
44.07581145	12	1	Background_matching
43.86691898	12	1	Background_matching
41.17349472	12	1	Background_matching
36.66470078	12	1	Background_matching
33.13582439	12	1	Background_matching
29.39214265	12	1	Background_matching
26.75009407	12	1	Background_matching
26.70756776	12	1	Background_matching
29.8012324	12	1	Background_matching
31.96677583	12	1	Background_matching
33.76936349	12	1	Background_matching
34.93193139	12	1	Background_matching
34.08415733	12	1	Background_matching
34.4087284	12	1	Background_matching
37.66818675	12	1	Background_matching
39.60754755	12	1	Background_matching
38.6829097	12	1	Background_matching
37.57567836	12	1	Background_matching
39.58091547	12	1	Background_matching
41.19819828	12	1	Background_matching
42.4045581	12	1	Background_matching
39.50202861	12	1	Background_matching
38.29796762	12	1	Background_matching
33.67856989	12	1	Background_matching
29.15570905	12	1	Background_matching
25.64112395	12	1	Background_matching
22.20409384	12	1	Background_matching
21.69798872	12	1	Background_matching
23.34730541	12	1	Background_matching
25.60389238	12	1	Background_matching
28.81438451	12	1	Background_matching
31.27200786	12	1	Background_matching
33.64913205	12	1	Background_matching
35.72264414	12	1	Background_matching
35.34970758	12	1	Background_matching
34.30777419	12	1	Background_matching
34.29655121	12	1	Background_matching
32.55919468	12	1	Background_matching
32.68008656	12	1	Background_matching
32.02835997	12	1	Background_matching
27.9470077	12	1	Background_matching
23.62750745	12	1	Background_matching
20.30534202	12	1	Background_matching
82.89768955	18	1	Background_matching
62.07777603	18	1	Background_matching
45.51007912	18	1	Background_matching
37.76915968	18	1	Background_matching
30.58014647	18	1	Background_matching
23.99092513	18	1	Background_matching
19.11140312	18	1	Background_matching
20.33309057	18	1	Background_matching
23.14118037	18	1	Background_matching
25.10321877	18	1	Background_matching
22.65789436	18	1	Background_matching
21.20027389	18	1	Background_matching
19.14563068	18	1	Background_matching
15.96365581	18	1	Background_matching
12.73835093	18	1	Background_matching
9.54601124	18	1	Background_matching
7.586420503	18	1	Background_matching
6.333653848	18	1	Background_matching
6.992579566	18	1	Background_matching
9.987444491	18	1	Background_matching
13.89540763	18	1	Background_matching
18.40861741	18	1	Background_matching
22.33338976	18	1	Background_matching
26.68600548	18	1	Background_matching
28.62945011	18	1	Background_matching
31.87922726	18	1	Background_matching
33.46626272	18	1	Background_matching
34.58657418	18	1	Background_matching
35.98177934	18	1	Background_matching
38.00003714	18	1	Background_matching
40.95498531	18	1	Background_matching
42.20035248	18	1	Background_matching
41.8809438	18	1	Background_matching
42.42209589	18	1	Background_matching
43.78837152	18	1	Background_matching
45.50804088	18	1	Background_matching
47.58020299	18	1	Background_matching
48.28958026	18	1	Background_matching
46.71901519	18	1	Background_matching
46.46006597	18	1	Background_matching
49.78286181	18	1	Background_matching
52.93488179	18	1	Background_matching
52.32119018	18	1	Background_matching
51.91460347	18	1	Background_matching
49.98009267	18	1	Background_matching
47.94233032	18	1	Background_matching
50.67291346	18	1	Background_matching
53.96622394	18	1	Background_matching
57.0135321	18	1	Background_matching
57.4373562	18	1	Background_matching
57.87747929	18	1	Background_matching
56.68318299	18	1	Background_matching
59.62025868	18	1	Background_matching
62.073595	18	1	Background_matching
62.35352358	18	1	Background_matching
64.84483147	18	1	Background_matching
65.08290231	18	1	Background_matching
67.59429254	18	1	Background_matching
70.26699343	18	1	Background_matching
72.75874115	18	1	Background_matching
74.23136464	18	1	Background_matching
76.09134178	18	1	Background_matching
70.85068759	18	1	Background_matching
65.67194256	18	1	Background_matching
69.00493354	18	1	Background_matching
71.72851841	18	1	Background_matching
67.79140269	18	1	Background_matching
61.48162742	18	1	Background_matching
59.92135244	18	1	Background_matching
59.94940449	18	1	Background_matching
61.05774142	18	1	Background_matching
61.91667936	18	1	Background_matching
61.92667952	18	1	Background_matching
61.48187556	18	1	Background_matching
62.70979403	18	1	Background_matching
64.68810492	18	1	Background_matching
65.15429238	18	1	Background_matching
66.03961694	18	1	Background_matching
61.65532242	18	1	Background_matching
61.89946805	18	1	Background_matching
60.44128111	18	1	Background_matching
57.50981703	18	1	Background_matching
51.22139606	18	1	Background_matching
45.73496046	18	1	Background_matching
44.69323178	18	1	Background_matching
36.48772607	18	1	Background_matching
30.26432941	18	1	Background_matching
25.36853216	18	1	Background_matching
22.65564357	18	1	Background_matching
21.73858072	18	1	Background_matching
23.08354484	18	1	Background_matching
25.2575123	18	1	Background_matching
24.9868595	18	1	Background_matching
21.59007939	18	1	Background_matching
19.01815218	18	1	Background_matching
18.99650353	18	1	Background_matching
20.30999487	18	1	Background_matching
20.02846211	18	1	Background_matching
15.9564235	18	1	Background_matching
9.067473463	18	1	Background_matching
9.432404321	18	1	Background_matching
11.91675211	18	1	Background_matching
13.54819274	18	1	Background_matching
12.6560381	18	1	Background_matching
12.59006245	18	1	Background_matching
13.89846419	18	1	Background_matching
15.98166334	18	1	Background_matching
19.26886224	18	1	Background_matching
21.45401656	18	1	Background_matching
24.24262114	18	1	Background_matching
27.53987912	18	1	Background_matching
25.32000243	18	1	Background_matching
26.59581485	18	1	Background_matching
28.10763338	18	1	Background_matching
29.18948089	18	1	Background_matching
30.95183555	18	1	Background_matching
29.86338573	18	1	Background_matching
25.8399018	18	1	Background_matching
22.28464573	18	1	Background_matching
23.39903955	18	1	Background_matching
26.57525593	18	1	Background_matching
29.49502398	18	1	Background_matching
32.33450132	18	1	Background_matching
34.19900933	18	1	Background_matching
37.17740521	18	1	Background_matching
38.54153075	18	1	Background_matching
40.1270602	18	1	Background_matching
40.51466325	18	1	Background_matching
42.36911773	18	1	Background_matching
41.99332316	18	1	Background_matching
34.93044993	18	1	Background_matching
31.45349825	18	1	Background_matching
27.20155258	18	1	Background_matching
21.40433412	18	1	Background_matching
16.73515888	18	1	Background_matching
8.144563581	18	1	Background_matching
11.46119109	18	1	Background_matching
8.77512353	18	1	Background_matching
6.194747812	18	1	Background_matching
4.286315924	18	1	Background_matching
4.021490153	18	1	Background_matching
5.22075053	18	1	Background_matching
4.532815841	18	1	Background_matching
5.272544241	18	1	Background_matching
7.265585758	18	1	Background_matching
7.256631589	18	1	Background_matching
4.639870087	18	1	Background_matching
4.238069924	18	1	Background_matching
5.368304898	18	1	Background_matching
8.520053203	18	1	Background_matching
13.7659606	18	1	Background_matching
17.78330091	18	1	Background_matching
21.78488936	18	1	Background_matching
24.9031303	18	1	Background_matching
28.22388855	18	1	Background_matching
31.11953375	18	1	Background_matching
34.33402651	18	1	Background_matching
36.91013269	18	1	Background_matching
38.06830913	18	1	Background_matching
39.26100304	18	1	Background_matching
41.6184873	18	1	Background_matching
43.1690132	18	1	Background_matching
45.50064776	18	1	Background_matching
47.68509951	18	1	Background_matching
50.20113161	18	1	Background_matching
50.9054638	18	1	Background_matching
51.45773732	18	1	Background_matching
52.11895576	18	1	Background_matching
54.17237895	18	1	Background_matching
52.0021243	18	1	Background_matching
44.42520151	18	1	Background_matching
35.03123655	18	1	Background_matching
34.66423698	18	1	Background_matching
30.59082077	18	1	Background_matching
25.12759015	18	1	Background_matching
21.9930894	18	1	Background_matching
15.58199826	18	1	Background_matching
10.10648753	18	1	Background_matching
7.271873682	18	1	Background_matching
15.13594046	18	1	Background_matching
24.02583831	18	1	Background_matching
36.05524924	18	1	Background_matching
41.39595667	18	1	Background_matching
44.1778741	18	1	Background_matching
46.29512655	18	1	Background_matching
47.270067	18	1	Background_matching
50.03548951	18	1	Background_matching
53.2642619	18	1	Background_matching
56.32434401	18	1	Background_matching
58.57878456	18	1	Background_matching
60.30336524	18	1	Background_matching
62.51600462	18	1	Background_matching
61.26857267	18	1	Background_matching
59.09882781	18	1	Background_matching
58.01499869	18	1	Background_matching
59.2690418	18	1	Background_matching
61.40839693	18	1	Background_matching
60.02456473	18	1	Background_matching
59.37738187	18	1	Background_matching
61.52112162	18	1	Background_matching
62.5726427	18	1	Background_matching
64.8641435	18	1	Background_matching
68.17351867	18	1	Background_matching
70.32760786	18	1	Background_matching
64.94776228	18	1	Background_matching
61.28931134	18	1	Background_matching
59.6007656	18	1	Background_matching
58.7739304	18	1	Background_matching
60.69829202	18	1	Background_matching
57.2099274	18	1	Background_matching
48.60148887	18	1	Background_matching
38.01650486	18	1	Background_matching
36.35584194	18	1	Background_matching
38.5032826	18	1	Background_matching
41.83380486	18	1	Background_matching
39.5244216	18	1	Background_matching
32.63601606	18	1	Background_matching
23.83080657	18	1	Background_matching
18.0768138	18	1	Background_matching
16.28678765	18	1	Background_matching
14.79516228	18	1	Background_matching
12.97290104	18	1	Background_matching
7.580920246	18	1	Background_matching
8.60554323	18	1	Background_matching
21.593725	18	1	Background_matching
24.67923346	18	1	Background_matching
27.05618313	18	1	Background_matching
25.14240087	18	1	Background_matching
25.59270289	18	1	Background_matching
28.06687615	18	1	Background_matching
31.28084128	18	1	Background_matching
33.98751226	18	1	Background_matching
35.95634909	18	1	Background_matching
39.1768208	18	1	Background_matching
41.46847837	18	1	Background_matching
41.89836498	18	1	Background_matching
43.47861951	18	1	Background_matching
44.13478355	18	1	Background_matching
45.55129454	18	1	Background_matching
41.42709006	18	1	Background_matching
39.17249336	18	1	Background_matching
39.07963918	18	1	Background_matching
39.83927854	18	1	Background_matching
39.68705553	18	1	Background_matching
37.31738251	18	1	Background_matching
40.64973943	18	1	Background_matching
41.71393359	18	1	Background_matching
45.02331186	18	1	Background_matching
47.29314165	18	1	Background_matching
49.51933761	18	1	Background_matching
47.99437462	24	1	Background_matching
44.34978151	24	1	Background_matching
41.21272347	24	1	Background_matching
39.1405358	24	1	Background_matching
38.90306383	24	1	Background_matching
40.4480233	24	1	Background_matching
42.40783382	24	1	Background_matching
42.9105613	24	1	Background_matching
45.79878781	24	1	Background_matching
43.18249085	24	1	Background_matching
39.15487595	24	1	Background_matching
40.62158966	24	1	Background_matching
43.68085983	24	1	Background_matching
46.07263029	24	1	Background_matching
48.9712343	24	1	Background_matching
48.32507924	24	1	Background_matching
46.54414054	24	1	Background_matching
48.09606245	24	1	Background_matching
49.85025876	24	1	Background_matching
50.71251748	24	1	Background_matching
51.172762	24	1	Background_matching
53.66567421	24	1	Background_matching
55.59368514	24	1	Background_matching
56.61100354	24	1	Background_matching
55.39462645	24	1	Background_matching
54.85699609	24	1	Background_matching
49.06483809	24	1	Background_matching
43.45887596	24	1	Background_matching
43.44668033	24	1	Background_matching
38.84587611	24	1	Background_matching
36.37365007	24	1	Background_matching
27.44970079	24	1	Background_matching
27.27269199	24	1	Background_matching
28.22609569	24	1	Background_matching
30.40671386	24	1	Background_matching
32.85688004	24	1	Background_matching
34.056881	24	1	Background_matching
37.252315	24	1	Background_matching
39.3832258	24	1	Background_matching
40.27705079	24	1	Background_matching
39.80348503	24	1	Background_matching
35.66303663	24	1	Background_matching
36.5983014	24	1	Background_matching
38.08716185	24	1	Background_matching
38.14879268	24	1	Background_matching
37.87334829	24	1	Background_matching
35.17450212	24	1	Background_matching
33.65499258	24	1	Background_matching
34.2409642	24	1	Background_matching
35.80666877	24	1	Background_matching
31.54699993	24	1	Background_matching
28.42108446	24	1	Background_matching
27.50740588	24	1	Background_matching
25.83046339	24	1	Background_matching
23.58885464	24	1	Background_matching
20.25975666	24	1	Background_matching
16.10556848	24	1	Background_matching
12.66421913	24	1	Background_matching
9.378722444	24	1	Background_matching
4.781880187	24	1	Background_matching
1.562321635	24	1	Background_matching
4.213258361	24	1	Background_matching
8.991431789	24	1	Background_matching
12.19480598	24	1	Background_matching
15.22460547	24	1	Background_matching
17.31570809	24	1	Background_matching
19.89395267	24	1	Background_matching
23.0842345	24	1	Background_matching
25.90315687	24	1	Background_matching
25.75549099	24	1	Background_matching
23.61589452	24	1	Background_matching
23.10153107	24	1	Background_matching
24.29615489	24	1	Background_matching
26.15635532	24	1	Background_matching
25.61383756	24	1	Background_matching
21.79422779	24	1	Background_matching
23.32028872	24	1	Background_matching
26.2626468	24	1	Background_matching
30.12772827	24	1	Background_matching
36.63204993	24	1	Background_matching
38.984783	24	1	Background_matching
41.34647742	24	1	Background_matching
43.16869165	24	1	Background_matching
44.89428368	24	1	Background_matching
46.37803186	24	1	Background_matching
46.07913299	24	1	Background_matching
44.92679698	24	1	Background_matching
36.7228131	24	1	Background_matching
26.93423247	24	1	Background_matching
17.88344877	24	1	Background_matching
13.41391724	24	1	Background_matching
9.867073713	24	1	Background_matching
7.556318841	24	1	Background_matching
5.989342639	24	1	Background_matching
9.744602701	24	1	Background_matching
14.45363105	24	1	Background_matching
17.90745667	24	1	Background_matching
20.60987482	24	1	Background_matching
21.71140289	24	1	Background_matching
24.86116686	24	1	Background_matching
28.07761185	24	1	Background_matching
31.18729903	24	1	Background_matching
33.94141683	24	1	Background_matching
35.97214414	24	1	Background_matching
38.9876515	24	1	Background_matching
40.91516519	24	1	Background_matching
42.12418844	24	1	Background_matching
40.07817144	24	1	Background_matching
39.30351285	24	1	Background_matching
34.74644464	24	1	Background_matching
29.00294543	24	1	Background_matching
18.59367766	24	1	Background_matching
12.31623509	24	1	Background_matching
7.42908686	24	1	Background_matching
2.214567463	24	1	Background_matching
2.223469618	24	1	Background_matching
5.549261433	24	1	Background_matching
9.98022926	24	1	Background_matching
13.39428618	24	1	Background_matching
17.18992704	24	1	Background_matching
20.26019019	24	1	Background_matching
23.20612255	24	1	Background_matching
23.39711554	24	1	Background_matching
22.8605829	24	1	Background_matching
24.23796874	24	1	Background_matching
24.49490209	24	1	Background_matching
23.85865149	24	1	Background_matching
27.8946104	24	1	Background_matching
30.85915452	24	1	Background_matching
29.42976886	24	1	Background_matching
29.5892643	24	1	Background_matching
29.07210656	24	1	Background_matching
28.02483655	24	1	Background_matching
26.45169962	24	1	Background_matching
24.88957753	24	1	Background_matching
25.95538832	24	1	Background_matching
23.99694498	24	1	Background_matching
21.81098686	24	1	Background_matching
17.86235191	24	1	Background_matching
32.16636611	24	1	Background_matching
50.34646739	24	1	Background_matching
58.34312989	24	1	Background_matching
57.5632756	24	1	Background_matching
55.31551357	24	1	Background_matching
52.81001614	24	1	Background_matching
49.96489696	24	1	Background_matching
49.74941572	24	1	Background_matching
48.83403802	24	1	Background_matching
49.17526768	24	1	Background_matching
49.41824723	24	1	Background_matching
52.12473488	24	1	Background_matching
55.4370939	24	1	Background_matching
57.2608174	24	1	Background_matching
60.5941412	24	1	Background_matching
63.85963269	24	1	Background_matching
66.18906876	24	1	Background_matching
69.41947673	24	1	Background_matching
71.23865194	24	1	Background_matching
72.5641037	24	1	Background_matching
75.75770651	24	1	Background_matching
78.93806605	24	1	Background_matching
80.27916304	24	1	Background_matching
78.84857528	24	1	Background_matching
70.07309173	24	1	Background_matching
63.13806935	24	1	Background_matching
58.99725411	24	1	Background_matching
57.71145511	24	1	Background_matching
58.9712547	24	1	Background_matching
54.89347446	24	1	Background_matching
50.32259568	24	1	Background_matching
50.66904989	24	1	Background_matching
53.37005208	24	1	Background_matching
56.41297025	24	1	Background_matching
56.12656989	24	1	Background_matching
50.63724241	24	1	Background_matching
47.39962704	24	1	Background_matching
49.14992921	24	1	Background_matching
51.62464494	24	1	Background_matching
52.59667367	24	1	Background_matching
51.56221017	24	1	Background_matching
46.49401617	24	1	Background_matching
39.24590402	24	1	Background_matching
40.73037111	24	1	Background_matching
43.60581846	24	1	Background_matching
44.8945666	24	1	Background_matching
45.01228743	24	1	Background_matching
44.29083946	24	1	Background_matching
44.25285396	24	1	Background_matching
45.31789763	24	1	Background_matching
46.64653571	24	1	Background_matching
46.95943427	24	1	Background_matching
48.7354416	24	1	Background_matching
49.57507752	24	1	Background_matching
50.25706409	24	1	Background_matching
52.52931105	24	1	Background_matching
54.93689274	24	1	Background_matching
54.82889038	24	1	Background_matching
52.54939	24	1	Background_matching
49.29272498	24	1	Background_matching
49.89036839	24	1	Background_matching
50.0798506	24	1	Background_matching
52.76972089	24	1	Background_matching
55.16200247	24	1	Background_matching
58.14440316	24	1	Background_matching
61.28773297	24	1	Background_matching
62.39063712	24	1	Background_matching
63.04287561	24	1	Background_matching
60.73735471	24	1	Background_matching
62.9601931	24	1	Background_matching
63.35524351	24	1	Background_matching
57.64779382	24	1	Background_matching
44.6415044	24	1	Background_matching
43.87163122	24	1	Background_matching
45.46066165	24	1	Background_matching
47.00582115	24	1	Background_matching
46.80052422	24	1	Background_matching
42.70408505	24	1	Background_matching
40.02737329	24	1	Background_matching
40.07275413	24	1	Background_matching
38.22087917	24	1	Background_matching
39.49126001	24	1	Background_matching
42.76449989	24	1	Background_matching
41.61861839	24	1	Background_matching
42.71485606	24	1	Background_matching
42.05282353	24	1	Background_matching
41.90942475	24	1	Background_matching
38.94963601	24	1	Background_matching
37.75580819	24	1	Background_matching
37.72056568	24	1	Background_matching
38.69749114	24	1	Background_matching
40.63277631	24	1	Background_matching
41.73034433	24	1	Background_matching
40.37565598	24	1	Background_matching
41.32319733	24	1	Background_matching
38.2241794	24	1	Background_matching
33.37977956	24	1	Background_matching
30.58755946	24	1	Background_matching
25.47893767	24	1	Background_matching
20.39792116	24	1	Background_matching
17.98610536	24	1	Background_matching
16.63036419	24	1	Background_matching
17.81429471	24	1	Background_matching
18.69219795	24	1	Background_matching
20.64221965	24	1	Background_matching
22.86228537	24	1	Background_matching
26.61955923	24	1	Background_matching
30.09476503	24	1	Background_matching
31.57246022	24	1	Background_matching
43.0056105	24	1	Background_matching
52.50883779	24	1	Background_matching
31.76173509	1	1	colour_dynamic (Hz)-5
31.34411117	1	1	colour_dynamic (Hz)-5
33.39986058	1	1	colour_dynamic (Hz)-5
32.09559137	1	1	colour_dynamic (Hz)-5
28.57602203	1	1	colour_dynamic (Hz)-5
25.70270343	1	1	colour_dynamic (Hz)-5
26.45730936	1	1	colour_dynamic (Hz)-5
27.32210698	1	1	colour_dynamic (Hz)-5
24.56283915	1	1	colour_dynamic (Hz)-5
21.46879268	1	1	colour_dynamic (Hz)-5
14.47978997	1	1	colour_dynamic (Hz)-5
9.831324104	1	1	colour_dynamic (Hz)-5
6.568831736	1	1	colour_dynamic (Hz)-5
6.379145025	1	1	colour_dynamic (Hz)-5
3.923034114	1	1	colour_dynamic (Hz)-5
3.443978783	1	1	colour_dynamic (Hz)-5
2.861555371	1	1	colour_dynamic (Hz)-5
5.584155156	1	1	colour_dynamic (Hz)-5
7.976530064	1	1	colour_dynamic (Hz)-5
6.198912722	1	1	colour_dynamic (Hz)-5
4.091851681	1	1	colour_dynamic (Hz)-5
3.068847823	1	1	colour_dynamic (Hz)-5
5.137705757	1	1	colour_dynamic (Hz)-5
6.694564288	1	1	colour_dynamic (Hz)-5
10.0251358	1	1	colour_dynamic (Hz)-5
13.28289503	1	1	colour_dynamic (Hz)-5
14.88500762	1	1	colour_dynamic (Hz)-5
18.21568232	1	1	colour_dynamic (Hz)-5
20.42787425	1	1	colour_dynamic (Hz)-5
24.01239652	1	1	colour_dynamic (Hz)-5
27.90404817	1	1	colour_dynamic (Hz)-5
32.15196193	1	1	colour_dynamic (Hz)-5
37.68079783	1	1	colour_dynamic (Hz)-5
40.06449047	1	1	colour_dynamic (Hz)-5
42.34052484	1	1	colour_dynamic (Hz)-5
45.67032178	1	1	colour_dynamic (Hz)-5
48.35859524	1	1	colour_dynamic (Hz)-5
49.87313105	1	1	colour_dynamic (Hz)-5
42.61118027	1	1	colour_dynamic (Hz)-5
43.10883952	1	1	colour_dynamic (Hz)-5
45.00775751	1	1	colour_dynamic (Hz)-5
41.71174897	1	1	colour_dynamic (Hz)-5
37.37020555	1	1	colour_dynamic (Hz)-5
33.14360319	1	1	colour_dynamic (Hz)-5
27.61918674	1	1	colour_dynamic (Hz)-5
21.1848821	1	1	colour_dynamic (Hz)-5
14.19866112	1	1	colour_dynamic (Hz)-5
12.13873231	1	1	colour_dynamic (Hz)-5
11.82720431	1	1	colour_dynamic (Hz)-5
12.34091267	1	1	colour_dynamic (Hz)-5
12.63799647	1	1	colour_dynamic (Hz)-5
13.33309912	1	1	colour_dynamic (Hz)-5
14.24861208	1	1	colour_dynamic (Hz)-5
14.88617706	1	1	colour_dynamic (Hz)-5
15.1068962	1	1	colour_dynamic (Hz)-5
12.06649892	1	1	colour_dynamic (Hz)-5
10.60852407	1	1	colour_dynamic (Hz)-5
11.57147083	1	1	colour_dynamic (Hz)-5
12.37495465	1	1	colour_dynamic (Hz)-5
18.13398904	1	1	colour_dynamic (Hz)-5
20.82782829	1	1	colour_dynamic (Hz)-5
24.24356368	1	1	colour_dynamic (Hz)-5
28.84717012	1	1	colour_dynamic (Hz)-5
38.78365255	1	1	colour_dynamic (Hz)-5
44.89573536	1	1	colour_dynamic (Hz)-5
47.19167849	1	1	colour_dynamic (Hz)-5
50.70968458	1	1	colour_dynamic (Hz)-5
53.46298496	1	1	colour_dynamic (Hz)-5
56.15127689	1	1	colour_dynamic (Hz)-5
59.48091646	1	1	colour_dynamic (Hz)-5
61.43572333	1	1	colour_dynamic (Hz)-5
64.63359152	1	1	colour_dynamic (Hz)-5
67.91901656	1	1	colour_dynamic (Hz)-5
71.23780495	1	1	colour_dynamic (Hz)-5
70.70151367	1	1	colour_dynamic (Hz)-5
68.84421605	1	1	colour_dynamic (Hz)-5
69.20231827	1	1	colour_dynamic (Hz)-5
69.53286354	1	1	colour_dynamic (Hz)-5
68.74033769	1	1	colour_dynamic (Hz)-5
71.05355257	1	1	colour_dynamic (Hz)-5
69.4055512	1	1	colour_dynamic (Hz)-5
69.3881496	1	1	colour_dynamic (Hz)-5
70.43640508	1	1	colour_dynamic (Hz)-5
71.62488592	1	1	colour_dynamic (Hz)-5
72.77667752	1	1	colour_dynamic (Hz)-5
75.51989122	1	1	colour_dynamic (Hz)-5
75.5064286	1	1	colour_dynamic (Hz)-5
70.40295806	1	1	colour_dynamic (Hz)-5
64.62926941	1	1	colour_dynamic (Hz)-5
61.19417139	1	1	colour_dynamic (Hz)-5
55.70081206	1	1	colour_dynamic (Hz)-5
49.27106333	1	1	colour_dynamic (Hz)-5
41.03676917	1	1	colour_dynamic (Hz)-5
32.55487682	1	1	colour_dynamic (Hz)-5
28.04136549	1	1	colour_dynamic (Hz)-5
26.38020562	1	1	colour_dynamic (Hz)-5
23.74070321	1	1	colour_dynamic (Hz)-5
24.27662519	1	1	colour_dynamic (Hz)-5
34.86971156	1	1	colour_dynamic (Hz)-5
39.93614099	1	1	colour_dynamic (Hz)-5
43.83745098	1	1	colour_dynamic (Hz)-5
47.11340933	1	1	colour_dynamic (Hz)-5
49.67341404	1	1	colour_dynamic (Hz)-5
50.94758401	1	1	colour_dynamic (Hz)-5
50.15852929	1	1	colour_dynamic (Hz)-5
49.83611765	1	1	colour_dynamic (Hz)-5
43.07660877	1	1	colour_dynamic (Hz)-5
32.02500392	1	1	colour_dynamic (Hz)-5
26.0485408	1	1	colour_dynamic (Hz)-5
22.52308731	1	1	colour_dynamic (Hz)-5
19.83288516	1	1	colour_dynamic (Hz)-5
19.35291711	1	1	colour_dynamic (Hz)-5
18.09711543	1	1	colour_dynamic (Hz)-5
26.34837964	1	1	colour_dynamic (Hz)-5
37.37430672	1	1	colour_dynamic (Hz)-5
43.04182398	1	1	colour_dynamic (Hz)-5
46.62856629	1	1	colour_dynamic (Hz)-5
50.18856825	1	1	colour_dynamic (Hz)-5
53.37756349	1	1	colour_dynamic (Hz)-5
56.30209053	1	1	colour_dynamic (Hz)-5
58.3652264	1	1	colour_dynamic (Hz)-5
61.04435719	1	1	colour_dynamic (Hz)-5
59.14129399	1	1	colour_dynamic (Hz)-5
58.89979198	1	1	colour_dynamic (Hz)-5
58.13301485	1	1	colour_dynamic (Hz)-5
57.38728443	1	1	colour_dynamic (Hz)-5
53.17341363	1	1	colour_dynamic (Hz)-5
51.11230415	1	1	colour_dynamic (Hz)-5
53.37140334	1	1	colour_dynamic (Hz)-5
56.11979929	1	1	colour_dynamic (Hz)-5
58.87679214	1	1	colour_dynamic (Hz)-5
56.51038371	1	1	colour_dynamic (Hz)-5
52.63918897	1	1	colour_dynamic (Hz)-5
45.6398306	1	1	colour_dynamic (Hz)-5
40.51877318	1	1	colour_dynamic (Hz)-5
42.1164439	1	1	colour_dynamic (Hz)-5
44.87390829	1	1	colour_dynamic (Hz)-5
48.15287547	1	1	colour_dynamic (Hz)-5
51.35972933	1	1	colour_dynamic (Hz)-5
53.79853719	1	1	colour_dynamic (Hz)-5
56.92734468	1	1	colour_dynamic (Hz)-5
59.93189346	1	1	colour_dynamic (Hz)-5
61.60759912	1	1	colour_dynamic (Hz)-5
58.48306744	1	1	colour_dynamic (Hz)-5
52.99678799	1	1	colour_dynamic (Hz)-5
44.89245525	1	1	colour_dynamic (Hz)-5
35.92370267	1	1	colour_dynamic (Hz)-5
31.60052108	1	1	colour_dynamic (Hz)-5
28.30618297	1	1	colour_dynamic (Hz)-5
28.54442323	1	1	colour_dynamic (Hz)-5
27.6048281	1	1	colour_dynamic (Hz)-5
27.36550423	1	1	colour_dynamic (Hz)-5
27.99021704	1	1	colour_dynamic (Hz)-5
29.39237165	1	1	colour_dynamic (Hz)-5
30.84513693	1	1	colour_dynamic (Hz)-5
28.4898983	1	1	colour_dynamic (Hz)-5
26.27393419	1	1	colour_dynamic (Hz)-5
23.55058475	1	1	colour_dynamic (Hz)-5
21.23053514	1	1	colour_dynamic (Hz)-5
19.94187754	1	1	colour_dynamic (Hz)-5
17.03814809	1	1	colour_dynamic (Hz)-5
13.81955936	1	1	colour_dynamic (Hz)-5
18.80157575	1	1	colour_dynamic (Hz)-5
28.74976112	1	1	colour_dynamic (Hz)-5
37.89037642	1	1	colour_dynamic (Hz)-5
42.88382723	1	1	colour_dynamic (Hz)-5
46.41022313	1	1	colour_dynamic (Hz)-5
49.39704419	1	1	colour_dynamic (Hz)-5
51.73966939	1	1	colour_dynamic (Hz)-5
51.9616775	1	1	colour_dynamic (Hz)-5
51.91354156	1	1	colour_dynamic (Hz)-5
50.25674545	1	1	colour_dynamic (Hz)-5
47.13463571	1	1	colour_dynamic (Hz)-5
39.20581339	1	1	colour_dynamic (Hz)-5
24.11229365	1	1	colour_dynamic (Hz)-5
11.97756369	1	1	colour_dynamic (Hz)-5
5.369622896	1	1	colour_dynamic (Hz)-5
1.041331158	1	1	colour_dynamic (Hz)-5
7.74913578	1	1	colour_dynamic (Hz)-5
12.93149994	1	1	colour_dynamic (Hz)-5
24.81512036	1	1	colour_dynamic (Hz)-5
36.34367421	1	1	colour_dynamic (Hz)-5
49.2663419	1	1	colour_dynamic (Hz)-5
53.91543132	1	1	colour_dynamic (Hz)-5
53.92888797	1	1	colour_dynamic (Hz)-5
51.82096424	1	1	colour_dynamic (Hz)-5
52.65280682	1	1	colour_dynamic (Hz)-5
53.49140374	1	1	colour_dynamic (Hz)-5
51.37595732	1	1	colour_dynamic (Hz)-5
53.31546808	1	1	colour_dynamic (Hz)-5
50.86568843	1	1	colour_dynamic (Hz)-5
41.83612304	1	1	colour_dynamic (Hz)-5
31.77040611	1	1	colour_dynamic (Hz)-5
20.65053497	1	1	colour_dynamic (Hz)-5
9.624430855	1	1	colour_dynamic (Hz)-5
4.732022364	1	1	colour_dynamic (Hz)-5
6.294582973	1	1	colour_dynamic (Hz)-5
9.176477172	1	1	colour_dynamic (Hz)-5
11.44119261	1	1	colour_dynamic (Hz)-5
15.34048093	1	1	colour_dynamic (Hz)-5
19.10034535	1	1	colour_dynamic (Hz)-5
22.60497248	1	1	colour_dynamic (Hz)-5
25.27296178	1	1	colour_dynamic (Hz)-5
27.98399799	1	1	colour_dynamic (Hz)-5
28.07313276	1	1	colour_dynamic (Hz)-5
27.62790947	1	1	colour_dynamic (Hz)-5
29.69839347	1	1	colour_dynamic (Hz)-5
28.30271488	1	1	colour_dynamic (Hz)-5
24.94423745	1	1	colour_dynamic (Hz)-5
25.69820197	1	1	colour_dynamic (Hz)-5
27.86617567	1	1	colour_dynamic (Hz)-5
30.37581991	1	1	colour_dynamic (Hz)-5
33.9397609	1	1	colour_dynamic (Hz)-5
38.56260445	1	1	colour_dynamic (Hz)-5
40.87151644	1	1	colour_dynamic (Hz)-5
43.3292766	1	1	colour_dynamic (Hz)-5
43.42927174	1	1	colour_dynamic (Hz)-5
42.59237701	1	1	colour_dynamic (Hz)-5
38.67633508	1	1	colour_dynamic (Hz)-5
36.65590645	1	1	colour_dynamic (Hz)-5
32.91235992	1	1	colour_dynamic (Hz)-5
31.22224686	1	1	colour_dynamic (Hz)-5
28.70789887	1	1	colour_dynamic (Hz)-5
25.04862541	1	1	colour_dynamic (Hz)-5
23.18196588	1	1	colour_dynamic (Hz)-5
24.03574616	1	1	colour_dynamic (Hz)-5
26.63164402	1	1	colour_dynamic (Hz)-5
30.17279254	1	1	colour_dynamic (Hz)-5
27.57052381	1	1	colour_dynamic (Hz)-5
22.63938586	1	1	colour_dynamic (Hz)-5
18.76678809	1	1	colour_dynamic (Hz)-5
15.60832907	1	1	colour_dynamic (Hz)-5
12.945005	1	1	colour_dynamic (Hz)-5
10.08691088	1	1	colour_dynamic (Hz)-5
9.127576932	1	1	colour_dynamic (Hz)-5
4.156399182	1	1	colour_dynamic (Hz)-5
2.110306148	1	1	colour_dynamic (Hz)-5
4.504033886	1	1	colour_dynamic (Hz)-5
10.89374788	1	1	colour_dynamic (Hz)-5
15.40800617	1	1	colour_dynamic (Hz)-5
14.22612227	1	1	colour_dynamic (Hz)-5
12.69159174	1	1	colour_dynamic (Hz)-5
12.95749628	1	1	colour_dynamic (Hz)-5
15.65765046	1	1	colour_dynamic (Hz)-5
18.19807403	1	1	colour_dynamic (Hz)-5
21.51139317	1	1	colour_dynamic (Hz)-5
24.40856869	1	1	colour_dynamic (Hz)-5
27.65895807	1	1	colour_dynamic (Hz)-5
28.48206134	1	1	colour_dynamic (Hz)-5
30.8620959	1	1	colour_dynamic (Hz)-5
43.54567895	6	1	colour_dynamic (Hz)-5
46.13011156	6	1	colour_dynamic (Hz)-5
49.31382491	6	1	colour_dynamic (Hz)-5
49.78347505	6	1	colour_dynamic (Hz)-5
49.57672081	6	1	colour_dynamic (Hz)-5
45.71124584	6	1	colour_dynamic (Hz)-5
43.38878483	6	1	colour_dynamic (Hz)-5
40.72946334	6	1	colour_dynamic (Hz)-5
39.75681879	6	1	colour_dynamic (Hz)-5
34.92523234	6	1	colour_dynamic (Hz)-5
27.48394244	6	1	colour_dynamic (Hz)-5
18.37503583	6	1	colour_dynamic (Hz)-5
11.42606799	6	1	colour_dynamic (Hz)-5
9.183404399	6	1	colour_dynamic (Hz)-5
9.932144955	6	1	colour_dynamic (Hz)-5
13.15049492	6	1	colour_dynamic (Hz)-5
15.05460186	6	1	colour_dynamic (Hz)-5
16.48873899	6	1	colour_dynamic (Hz)-5
18.68403016	6	1	colour_dynamic (Hz)-5
21.44507677	6	1	colour_dynamic (Hz)-5
22.52226203	6	1	colour_dynamic (Hz)-5
20.45986683	6	1	colour_dynamic (Hz)-5
16.51452252	6	1	colour_dynamic (Hz)-5
15.27156924	6	1	colour_dynamic (Hz)-5
14.36620108	6	1	colour_dynamic (Hz)-5
14.87701676	6	1	colour_dynamic (Hz)-5
16.14862711	6	1	colour_dynamic (Hz)-5
18.10506388	6	1	colour_dynamic (Hz)-5
23.07048253	6	1	colour_dynamic (Hz)-5
30.70706463	6	1	colour_dynamic (Hz)-5
35.39169284	6	1	colour_dynamic (Hz)-5
38.40947084	6	1	colour_dynamic (Hz)-5
42.93915242	6	1	colour_dynamic (Hz)-5
44.6876796	6	1	colour_dynamic (Hz)-5
45.87810904	6	1	colour_dynamic (Hz)-5
46.08359121	6	1	colour_dynamic (Hz)-5
45.84619121	6	1	colour_dynamic (Hz)-5
43.97640413	6	1	colour_dynamic (Hz)-5
44.13745589	6	1	colour_dynamic (Hz)-5
46.80624702	6	1	colour_dynamic (Hz)-5
50.09068952	6	1	colour_dynamic (Hz)-5
53.18540748	6	1	colour_dynamic (Hz)-5
54.35472496	6	1	colour_dynamic (Hz)-5
53.31339528	6	1	colour_dynamic (Hz)-5
51.53450234	6	1	colour_dynamic (Hz)-5
48.92811619	6	1	colour_dynamic (Hz)-5
45.49667653	6	1	colour_dynamic (Hz)-5
42.43120353	6	1	colour_dynamic (Hz)-5
40.99304475	6	1	colour_dynamic (Hz)-5
40.54377387	6	1	colour_dynamic (Hz)-5
32.47377837	6	1	colour_dynamic (Hz)-5
25.08473154	6	1	colour_dynamic (Hz)-5
22.74022325	6	1	colour_dynamic (Hz)-5
20.32001404	6	1	colour_dynamic (Hz)-5
16.95879061	6	1	colour_dynamic (Hz)-5
14.18724482	6	1	colour_dynamic (Hz)-5
12.78311032	6	1	colour_dynamic (Hz)-5
11.92404494	6	1	colour_dynamic (Hz)-5
9.997319217	6	1	colour_dynamic (Hz)-5
15.47213684	6	1	colour_dynamic (Hz)-5
21.53240098	6	1	colour_dynamic (Hz)-5
24.69973029	6	1	colour_dynamic (Hz)-5
28.49562062	6	1	colour_dynamic (Hz)-5
31.47785613	6	1	colour_dynamic (Hz)-5
28.35287401	6	1	colour_dynamic (Hz)-5
25.99267553	6	1	colour_dynamic (Hz)-5
24.91578698	6	1	colour_dynamic (Hz)-5
23.91527297	6	1	colour_dynamic (Hz)-5
26.14329094	6	1	colour_dynamic (Hz)-5
29.44380846	6	1	colour_dynamic (Hz)-5
32.14780779	6	1	colour_dynamic (Hz)-5
31.86794601	6	1	colour_dynamic (Hz)-5
30.09374477	6	1	colour_dynamic (Hz)-5
32.43462884	6	1	colour_dynamic (Hz)-5
35.70407851	6	1	colour_dynamic (Hz)-5
38.00251581	6	1	colour_dynamic (Hz)-5
38.81281816	6	1	colour_dynamic (Hz)-5
41.49734515	6	1	colour_dynamic (Hz)-5
44.02953532	6	1	colour_dynamic (Hz)-5
47.26157737	6	1	colour_dynamic (Hz)-5
50.44793289	6	1	colour_dynamic (Hz)-5
51.8239671	6	1	colour_dynamic (Hz)-5
53.14767397	6	1	colour_dynamic (Hz)-5
56.47881701	6	1	colour_dynamic (Hz)-5
56.36309078	6	1	colour_dynamic (Hz)-5
54.8952482	6	1	colour_dynamic (Hz)-5
54.52702761	6	1	colour_dynamic (Hz)-5
52.98667655	6	1	colour_dynamic (Hz)-5
55.1238857	6	1	colour_dynamic (Hz)-5
58.99074481	6	1	colour_dynamic (Hz)-5
61.52169173	6	1	colour_dynamic (Hz)-5
64.03542027	6	1	colour_dynamic (Hz)-5
65.21680354	6	1	colour_dynamic (Hz)-5
64.22651894	6	1	colour_dynamic (Hz)-5
63.13850136	6	1	colour_dynamic (Hz)-5
64.01822485	6	1	colour_dynamic (Hz)-5
68.32457629	6	1	colour_dynamic (Hz)-5
73.47823001	6	1	colour_dynamic (Hz)-5
78.48437675	6	1	colour_dynamic (Hz)-5
83.66772303	6	1	colour_dynamic (Hz)-5
85.70770504	6	1	colour_dynamic (Hz)-5
87.70609217	6	1	colour_dynamic (Hz)-5
90.29508375	6	1	colour_dynamic (Hz)-5
91.95833127	6	1	colour_dynamic (Hz)-5
94.82638739	6	1	colour_dynamic (Hz)-5
98.03300856	6	1	colour_dynamic (Hz)-5
98.5821859	6	1	colour_dynamic (Hz)-5
86.9490369	6	1	colour_dynamic (Hz)-5
76.72707818	6	1	colour_dynamic (Hz)-5
72.05142066	6	1	colour_dynamic (Hz)-5
71.20639507	6	1	colour_dynamic (Hz)-5
68.42925494	6	1	colour_dynamic (Hz)-5
62.50603025	6	1	colour_dynamic (Hz)-5
58.60514107	6	1	colour_dynamic (Hz)-5
57.69546122	6	1	colour_dynamic (Hz)-5
57.29974841	6	1	colour_dynamic (Hz)-5
51.24705343	6	1	colour_dynamic (Hz)-5
45.27004137	6	1	colour_dynamic (Hz)-5
40.28648013	6	1	colour_dynamic (Hz)-5
39.57731666	6	1	colour_dynamic (Hz)-5
41.90440776	6	1	colour_dynamic (Hz)-5
43.21784334	6	1	colour_dynamic (Hz)-5
43.57738631	6	1	colour_dynamic (Hz)-5
42.4997076	6	1	colour_dynamic (Hz)-5
42.54856956	6	1	colour_dynamic (Hz)-5
40.70201643	6	1	colour_dynamic (Hz)-5
37.96773594	6	1	colour_dynamic (Hz)-5
37.6605877	6	1	colour_dynamic (Hz)-5
33.93434373	6	1	colour_dynamic (Hz)-5
31.53360783	6	1	colour_dynamic (Hz)-5
30.13055255	6	1	colour_dynamic (Hz)-5
28.75631238	6	1	colour_dynamic (Hz)-5
23.77883771	6	1	colour_dynamic (Hz)-5
21.2555282	6	1	colour_dynamic (Hz)-5
20.3928782	6	1	colour_dynamic (Hz)-5
26.74526187	6	1	colour_dynamic (Hz)-5
33.55598539	6	1	colour_dynamic (Hz)-5
36.79545107	6	1	colour_dynamic (Hz)-5
39.22295661	6	1	colour_dynamic (Hz)-5
42.0993467	6	1	colour_dynamic (Hz)-5
45.22345592	6	1	colour_dynamic (Hz)-5
44.81907009	6	1	colour_dynamic (Hz)-5
41.05848812	6	1	colour_dynamic (Hz)-5
36.24904546	6	1	colour_dynamic (Hz)-5
35.05839207	6	1	colour_dynamic (Hz)-5
35.94733258	6	1	colour_dynamic (Hz)-5
35.57402858	6	1	colour_dynamic (Hz)-5
36.60543637	6	1	colour_dynamic (Hz)-5
35.13747753	6	1	colour_dynamic (Hz)-5
35.80076142	6	1	colour_dynamic (Hz)-5
37.83474392	6	1	colour_dynamic (Hz)-5
34.72035045	6	1	colour_dynamic (Hz)-5
39.19326659	6	1	colour_dynamic (Hz)-5
43.6880498	6	1	colour_dynamic (Hz)-5
39.09440262	6	1	colour_dynamic (Hz)-5
35.07650186	6	1	colour_dynamic (Hz)-5
30.77339852	6	1	colour_dynamic (Hz)-5
27.27344316	6	1	colour_dynamic (Hz)-5
22.23102743	6	1	colour_dynamic (Hz)-5
18.94384869	6	1	colour_dynamic (Hz)-5
19.1848215	6	1	colour_dynamic (Hz)-5
21.6384681	6	1	colour_dynamic (Hz)-5
19.115452	6	1	colour_dynamic (Hz)-5
22.37583114	6	1	colour_dynamic (Hz)-5
22.11342876	6	1	colour_dynamic (Hz)-5
21.67117294	6	1	colour_dynamic (Hz)-5
23.23434813	6	1	colour_dynamic (Hz)-5
20.47601208	6	1	colour_dynamic (Hz)-5
16.95081613	6	1	colour_dynamic (Hz)-5
14.62607577	6	1	colour_dynamic (Hz)-5
14.13043321	6	1	colour_dynamic (Hz)-5
12.22613524	6	1	colour_dynamic (Hz)-5
13.59394308	6	1	colour_dynamic (Hz)-5
21.96193865	6	1	colour_dynamic (Hz)-5
34.60946208	6	1	colour_dynamic (Hz)-5
39.23220042	6	1	colour_dynamic (Hz)-5
42.38511391	6	1	colour_dynamic (Hz)-5
45.30780352	6	1	colour_dynamic (Hz)-5
48.59115071	6	1	colour_dynamic (Hz)-5
51.90967837	6	1	colour_dynamic (Hz)-5
53.07615483	6	1	colour_dynamic (Hz)-5
55.19881985	6	1	colour_dynamic (Hz)-5
55.35161352	6	1	colour_dynamic (Hz)-5
55.12347264	6	1	colour_dynamic (Hz)-5
53.73521384	6	1	colour_dynamic (Hz)-5
53.19945952	6	1	colour_dynamic (Hz)-5
51.96990844	6	1	colour_dynamic (Hz)-5
49.73560557	6	1	colour_dynamic (Hz)-5
47.43860874	6	1	colour_dynamic (Hz)-5
46.173217	6	1	colour_dynamic (Hz)-5
46.13147628	6	1	colour_dynamic (Hz)-5
47.07842037	6	1	colour_dynamic (Hz)-5
47.80848631	6	1	colour_dynamic (Hz)-5
50.15401885	6	1	colour_dynamic (Hz)-5
50.3409444	6	1	colour_dynamic (Hz)-5
51.84783684	6	1	colour_dynamic (Hz)-5
50.08876685	6	1	colour_dynamic (Hz)-5
47.13067602	6	1	colour_dynamic (Hz)-5
42.43234331	6	1	colour_dynamic (Hz)-5
36.74616117	6	1	colour_dynamic (Hz)-5
38.98979727	6	1	colour_dynamic (Hz)-5
39.38223344	6	1	colour_dynamic (Hz)-5
40.62619298	6	1	colour_dynamic (Hz)-5
41.97371732	6	1	colour_dynamic (Hz)-5
41.72310137	6	1	colour_dynamic (Hz)-5
40.61459071	6	1	colour_dynamic (Hz)-5
40.05572999	6	1	colour_dynamic (Hz)-5
35.32380146	6	1	colour_dynamic (Hz)-5
37.39704641	6	1	colour_dynamic (Hz)-5
39.0837674	6	1	colour_dynamic (Hz)-5
39.37196124	6	1	colour_dynamic (Hz)-5
40.49284687	6	1	colour_dynamic (Hz)-5
41.22494677	6	1	colour_dynamic (Hz)-5
42.82188405	6	1	colour_dynamic (Hz)-5
46.51851371	6	1	colour_dynamic (Hz)-5
47.95585154	6	1	colour_dynamic (Hz)-5
48.83419284	6	1	colour_dynamic (Hz)-5
51.09818375	6	1	colour_dynamic (Hz)-5
52.28334664	6	1	colour_dynamic (Hz)-5
54.41132168	6	1	colour_dynamic (Hz)-5
53.33150192	6	1	colour_dynamic (Hz)-5
51.67254632	6	1	colour_dynamic (Hz)-5
51.86880979	6	1	colour_dynamic (Hz)-5
51.2195179	6	1	colour_dynamic (Hz)-5
53.30835533	6	1	colour_dynamic (Hz)-5
53.69323841	6	1	colour_dynamic (Hz)-5
49.51332637	6	1	colour_dynamic (Hz)-5
48.35627452	6	1	colour_dynamic (Hz)-5
49.06346318	6	1	colour_dynamic (Hz)-5
52.39675812	6	1	colour_dynamic (Hz)-5
55.72196524	6	1	colour_dynamic (Hz)-5
58.62937618	6	1	colour_dynamic (Hz)-5
61.67864227	6	1	colour_dynamic (Hz)-5
64.4314064	6	1	colour_dynamic (Hz)-5
67.35302496	6	1	colour_dynamic (Hz)-5
67.31412542	6	1	colour_dynamic (Hz)-5
70.64237543	6	1	colour_dynamic (Hz)-5
73.93565276	6	1	colour_dynamic (Hz)-5
71.67400021	6	1	colour_dynamic (Hz)-5
71.4139535	6	1	colour_dynamic (Hz)-5
72.82108312	6	1	colour_dynamic (Hz)-5
76.15440485	6	1	colour_dynamic (Hz)-5
77.67291756	6	1	colour_dynamic (Hz)-5
81.06059874	6	1	colour_dynamic (Hz)-5
81.3991598	6	1	colour_dynamic (Hz)-5
84.06125045	6	1	colour_dynamic (Hz)-5
87.85345969	6	1	colour_dynamic (Hz)-5
91.532315	6	1	colour_dynamic (Hz)-5
94.62414689	6	1	colour_dynamic (Hz)-5
97.95607872	6	1	colour_dynamic (Hz)-5
46.58591346	12	1	colour_dynamic (Hz)-5
40.54931383	12	1	colour_dynamic (Hz)-5
34.26608893	12	1	colour_dynamic (Hz)-5
29.27596565	12	1	colour_dynamic (Hz)-5
28.17084898	12	1	colour_dynamic (Hz)-5
29.88089658	12	1	colour_dynamic (Hz)-5
30.95010992	12	1	colour_dynamic (Hz)-5
33.2708115	12	1	colour_dynamic (Hz)-5
36.41186862	12	1	colour_dynamic (Hz)-5
37.53546486	12	1	colour_dynamic (Hz)-5
39.84514548	12	1	colour_dynamic (Hz)-5
41.13398148	12	1	colour_dynamic (Hz)-5
44.3563644	12	1	colour_dynamic (Hz)-5
47.39174955	12	1	colour_dynamic (Hz)-5
50.54117955	12	1	colour_dynamic (Hz)-5
49.767875	12	1	colour_dynamic (Hz)-5
50.01428482	12	1	colour_dynamic (Hz)-5
52.0976314	12	1	colour_dynamic (Hz)-5
49.35635392	12	1	colour_dynamic (Hz)-5
46.49204645	12	1	colour_dynamic (Hz)-5
42.45980502	12	1	colour_dynamic (Hz)-5
38.67926642	12	1	colour_dynamic (Hz)-5
35.79853427	12	1	colour_dynamic (Hz)-5
35.06840995	12	1	colour_dynamic (Hz)-5
33.12619038	12	1	colour_dynamic (Hz)-5
36.43056331	12	1	colour_dynamic (Hz)-5
39.63346676	12	1	colour_dynamic (Hz)-5
40.64095665	12	1	colour_dynamic (Hz)-5
38.12737423	12	1	colour_dynamic (Hz)-5
35.15344933	12	1	colour_dynamic (Hz)-5
34.08799725	12	1	colour_dynamic (Hz)-5
32.69803048	12	1	colour_dynamic (Hz)-5
28.8345295	12	1	colour_dynamic (Hz)-5
26.05283681	12	1	colour_dynamic (Hz)-5
23.03182781	12	1	colour_dynamic (Hz)-5
20.10974973	12	1	colour_dynamic (Hz)-5
18.29684682	12	1	colour_dynamic (Hz)-5
18.21325307	12	1	colour_dynamic (Hz)-5
18.80224474	12	1	colour_dynamic (Hz)-5
20.71795243	12	1	colour_dynamic (Hz)-5
24.11314244	12	1	colour_dynamic (Hz)-5
27.43351134	12	1	colour_dynamic (Hz)-5
29.60859561	12	1	colour_dynamic (Hz)-5
29.68564058	12	1	colour_dynamic (Hz)-5
31.78346081	12	1	colour_dynamic (Hz)-5
35.17105337	12	1	colour_dynamic (Hz)-5
34.06073912	12	1	colour_dynamic (Hz)-5
30.12428732	12	1	colour_dynamic (Hz)-5
26.23342904	12	1	colour_dynamic (Hz)-5
25.07874985	12	1	colour_dynamic (Hz)-5
25.3740874	12	1	colour_dynamic (Hz)-5
24.95292226	12	1	colour_dynamic (Hz)-5
25.6686527	12	1	colour_dynamic (Hz)-5
25.26792862	12	1	colour_dynamic (Hz)-5
25.30013274	12	1	colour_dynamic (Hz)-5
25.90219529	12	1	colour_dynamic (Hz)-5
28.07221906	12	1	colour_dynamic (Hz)-5
31.36213481	12	1	colour_dynamic (Hz)-5
34.46475437	12	1	colour_dynamic (Hz)-5
36.64081209	12	1	colour_dynamic (Hz)-5
39.47103882	12	1	colour_dynamic (Hz)-5
42.31773178	12	1	colour_dynamic (Hz)-5
45.58172139	12	1	colour_dynamic (Hz)-5
48.87434569	12	1	colour_dynamic (Hz)-5
53.59331779	12	1	colour_dynamic (Hz)-5
57.8097182	12	1	colour_dynamic (Hz)-5
64.86555114	12	1	colour_dynamic (Hz)-5
70.05893317	12	1	colour_dynamic (Hz)-5
77.6366192	12	1	colour_dynamic (Hz)-5
84.25293788	12	1	colour_dynamic (Hz)-5
92.40290804	12	1	colour_dynamic (Hz)-5
96.46450954	12	1	colour_dynamic (Hz)-5
99.54555156	12	1	colour_dynamic (Hz)-5
102.0447225	12	1	colour_dynamic (Hz)-5
101.7910971	12	1	colour_dynamic (Hz)-5
102.1930158	12	1	colour_dynamic (Hz)-5
99.6383149	12	1	colour_dynamic (Hz)-5
94.15606482	12	1	colour_dynamic (Hz)-5
87.43838726	12	1	colour_dynamic (Hz)-5
81.65801055	12	1	colour_dynamic (Hz)-5
76.69764494	12	1	colour_dynamic (Hz)-5
71.59712385	12	1	colour_dynamic (Hz)-5
67.65357411	12	1	colour_dynamic (Hz)-5
65.12254855	12	1	colour_dynamic (Hz)-5
61.79818516	12	1	colour_dynamic (Hz)-5
49.54697874	12	1	colour_dynamic (Hz)-5
29.32600335	12	1	colour_dynamic (Hz)-5
14.59652181	12	1	colour_dynamic (Hz)-5
10.43403937	12	1	colour_dynamic (Hz)-5
13.4579908	12	1	colour_dynamic (Hz)-5
16.74588946	12	1	colour_dynamic (Hz)-5
20.4602236	12	1	colour_dynamic (Hz)-5
23.55628199	12	1	colour_dynamic (Hz)-5
26.72550147	12	1	colour_dynamic (Hz)-5
30.42851344	12	1	colour_dynamic (Hz)-5
33.37787821	12	1	colour_dynamic (Hz)-5
35.57245291	12	1	colour_dynamic (Hz)-5
35.58812073	12	1	colour_dynamic (Hz)-5
35.77515094	12	1	colour_dynamic (Hz)-5
38.05846183	12	1	colour_dynamic (Hz)-5
37.0945186	12	1	colour_dynamic (Hz)-5
33.38445275	12	1	colour_dynamic (Hz)-5
30.08435078	12	1	colour_dynamic (Hz)-5
24.64713446	12	1	colour_dynamic (Hz)-5
21.4026835	12	1	colour_dynamic (Hz)-5
20.24159502	12	1	colour_dynamic (Hz)-5
19.34675507	12	1	colour_dynamic (Hz)-5
17.65542659	12	1	colour_dynamic (Hz)-5
14.32955804	12	1	colour_dynamic (Hz)-5
12.40812344	12	1	colour_dynamic (Hz)-5
10.14122396	12	1	colour_dynamic (Hz)-5
7.428894338	12	1	colour_dynamic (Hz)-5
4.789465091	12	1	colour_dynamic (Hz)-5
2.513503708	12	1	colour_dynamic (Hz)-5
1.352440941	12	1	colour_dynamic (Hz)-5
3.528701192	12	1	colour_dynamic (Hz)-5
2.985778625	12	1	colour_dynamic (Hz)-5
5.271485545	12	1	colour_dynamic (Hz)-5
6.994090197	12	1	colour_dynamic (Hz)-5
7.932900572	12	1	colour_dynamic (Hz)-5
11.94808876	12	1	colour_dynamic (Hz)-5
15.77541885	12	1	colour_dynamic (Hz)-5
20.28722861	12	1	colour_dynamic (Hz)-5
25.06040939	12	1	colour_dynamic (Hz)-5
30.06206063	12	1	colour_dynamic (Hz)-5
35.32455173	12	1	colour_dynamic (Hz)-5
39.40220367	12	1	colour_dynamic (Hz)-5
42.44206489	12	1	colour_dynamic (Hz)-5
47.18660297	12	1	colour_dynamic (Hz)-5
52.74980108	12	1	colour_dynamic (Hz)-5
55.13068936	12	1	colour_dynamic (Hz)-5
57.27888819	12	1	colour_dynamic (Hz)-5
58.57793872	12	1	colour_dynamic (Hz)-5
59.98550383	12	1	colour_dynamic (Hz)-5
61.79047198	12	1	colour_dynamic (Hz)-5
66.62277774	12	1	colour_dynamic (Hz)-5
70.78448578	12	1	colour_dynamic (Hz)-5
75.69654228	12	1	colour_dynamic (Hz)-5
83.88898642	12	1	colour_dynamic (Hz)-5
91.10499629	12	1	colour_dynamic (Hz)-5
94.82343632	12	1	colour_dynamic (Hz)-5
98.15656741	12	1	colour_dynamic (Hz)-5
101.1273037	12	1	colour_dynamic (Hz)-5
105.0244053	12	1	colour_dynamic (Hz)-5
111.5760411	12	1	colour_dynamic (Hz)-5
117.7418684	12	1	colour_dynamic (Hz)-5
120.9566581	12	1	colour_dynamic (Hz)-5
123.0764994	12	1	colour_dynamic (Hz)-5
124.4744662	12	1	colour_dynamic (Hz)-5
124.9722942	12	1	colour_dynamic (Hz)-5
123.3326664	12	1	colour_dynamic (Hz)-5
121.6855925	12	1	colour_dynamic (Hz)-5
118.7860286	12	1	colour_dynamic (Hz)-5
116.5948999	12	1	colour_dynamic (Hz)-5
115.8292177	12	1	colour_dynamic (Hz)-5
114.6952234	12	1	colour_dynamic (Hz)-5
114.345936	12	1	colour_dynamic (Hz)-5
113.7500542	12	1	colour_dynamic (Hz)-5
111.6815226	12	1	colour_dynamic (Hz)-5
110.3095051	12	1	colour_dynamic (Hz)-5
111.5281058	12	1	colour_dynamic (Hz)-5
113.0394255	12	1	colour_dynamic (Hz)-5
115.2466621	12	1	colour_dynamic (Hz)-5
117.2205952	12	1	colour_dynamic (Hz)-5
124.1541801	12	1	colour_dynamic (Hz)-5
129.2281621	12	1	colour_dynamic (Hz)-5
134.2991873	12	1	colour_dynamic (Hz)-5
137.5550054	12	1	colour_dynamic (Hz)-5
140.6874166	12	1	colour_dynamic (Hz)-5
143.9871564	12	1	colour_dynamic (Hz)-5
147.1949621	12	1	colour_dynamic (Hz)-5
150.4257834	12	1	colour_dynamic (Hz)-5
154.7502408	12	1	colour_dynamic (Hz)-5
159.1621394	12	1	colour_dynamic (Hz)-5
164.5031562	12	1	colour_dynamic (Hz)-5
168.240788	12	1	colour_dynamic (Hz)-5
170.5949067	12	1	colour_dynamic (Hz)-5
173.6370491	12	1	colour_dynamic (Hz)-5
176.84854	12	1	colour_dynamic (Hz)-5
175.4378826	12	1	colour_dynamic (Hz)-5
177.2644657	12	1	colour_dynamic (Hz)-5
176.0256573	12	1	colour_dynamic (Hz)-5
174.8415147	12	1	colour_dynamic (Hz)-5
171.9540839	12	1	colour_dynamic (Hz)-5
169.3305883	12	1	colour_dynamic (Hz)-5
168.2438487	12	1	colour_dynamic (Hz)-5
169.7059917	12	1	colour_dynamic (Hz)-5
171.9765352	12	1	colour_dynamic (Hz)-5
173.4294308	12	1	colour_dynamic (Hz)-5
174.7101415	12	1	colour_dynamic (Hz)-5
172.3945602	12	1	colour_dynamic (Hz)-5
170.0976715	12	1	colour_dynamic (Hz)-5
166.7683941	12	1	colour_dynamic (Hz)-5
163.5486297	12	1	colour_dynamic (Hz)-5
160.6456063	12	1	colour_dynamic (Hz)-5
161.1277072	12	1	colour_dynamic (Hz)-5
159.533397	12	1	colour_dynamic (Hz)-5
157.8905256	12	1	colour_dynamic (Hz)-5
155.4691254	12	1	colour_dynamic (Hz)-5
154.2423152	12	1	colour_dynamic (Hz)-5
152.6532121	12	1	colour_dynamic (Hz)-5
149.720332	12	1	colour_dynamic (Hz)-5
146.4981659	12	1	colour_dynamic (Hz)-5
143.2067748	12	1	colour_dynamic (Hz)-5
142.0796431	12	1	colour_dynamic (Hz)-5
138.8466651	12	1	colour_dynamic (Hz)-5
135.8263122	12	1	colour_dynamic (Hz)-5
132.9900759	12	1	colour_dynamic (Hz)-5
131.7813636	12	1	colour_dynamic (Hz)-5
131.3250578	12	1	colour_dynamic (Hz)-5
130.4935842	12	1	colour_dynamic (Hz)-5
127.9681933	12	1	colour_dynamic (Hz)-5
125.2601238	12	1	colour_dynamic (Hz)-5
123.1302161	12	1	colour_dynamic (Hz)-5
120.4092649	12	1	colour_dynamic (Hz)-5
117.204416	12	1	colour_dynamic (Hz)-5
116.6821475	12	1	colour_dynamic (Hz)-5
114.5586822	12	1	colour_dynamic (Hz)-5
111.2259601	12	1	colour_dynamic (Hz)-5
107.9568573	12	1	colour_dynamic (Hz)-5
105.0667853	12	1	colour_dynamic (Hz)-5
102.4005059	12	1	colour_dynamic (Hz)-5
100.6457455	12	1	colour_dynamic (Hz)-5
98.00549408	12	1	colour_dynamic (Hz)-5
94.692438	12	1	colour_dynamic (Hz)-5
91.18494638	12	1	colour_dynamic (Hz)-5
87.70875778	12	1	colour_dynamic (Hz)-5
82.98527354	12	1	colour_dynamic (Hz)-5
79.69051156	12	1	colour_dynamic (Hz)-5
76.47411724	12	1	colour_dynamic (Hz)-5
73.15713559	12	1	colour_dynamic (Hz)-5
67.60413155	12	1	colour_dynamic (Hz)-5
59.22485884	12	1	colour_dynamic (Hz)-5
53.93317561	12	1	colour_dynamic (Hz)-5
45.6631527	12	1	colour_dynamic (Hz)-5
37.70007788	12	1	colour_dynamic (Hz)-5
30.58801274	12	1	colour_dynamic (Hz)-5
25.28247005	12	1	colour_dynamic (Hz)-5
20.37097726	12	1	colour_dynamic (Hz)-5
8.083961666	12	1	colour_dynamic (Hz)-5
6.909803728	12	1	colour_dynamic (Hz)-5
13.71660294	12	1	colour_dynamic (Hz)-5
15.84703963	12	1	colour_dynamic (Hz)-5
16.79139538	12	1	colour_dynamic (Hz)-5
17.60812886	12	1	colour_dynamic (Hz)-5
19.69400139	12	1	colour_dynamic (Hz)-5
26.91952122	12	1	colour_dynamic (Hz)-5
26.06367204	12	1	colour_dynamic (Hz)-5
25.58995241	12	1	colour_dynamic (Hz)-5
[truncated: 198,001 more rows]
